# Supplementary material for: Dynamics of Gut Microbiota Recovery after Antibiotic Exposure in Young and Old Mice (A Pilot Study)
Source: Microorganisms. 2021 Mar 20;9(3):647. doi: 10.3390/microorganisms9030647 (PMC8003781; doi:10.3390/microorganisms9030647)
Supplement: Supplementary file 1 [file microorganisms-09-00647-s001.zip]

Archive with 20 entries (20 files):
- Figure S1.pdf
- __MACOSX/._Figure S1.pdf
- Figure S2.pdf
- __MACOSX/._Figure S2.pdf
- Figure S3.pdf
- __MACOSX/._Figure S3.pdf
- Figure S4.pdf
- __MACOSX/._Figure S4.pdf
- Suppl Data File S1.xlsx
- __MACOSX/._Suppl Data File S1.xlsx
- Suppl Data File S2.xlsx
- __MACOSX/._Suppl Data File S2.xlsx
- Suppl Data File S3.xlsx
- __MACOSX/._Suppl Data File S3.xlsx
- Table S1.pdf
- __MACOSX/._Table S1.pdf
- Table S2.pdf
- __MACOSX/._Table S2.pdf
- Table S3.pdf
- __MACOSX/._Table S3.pdf
